# Supplementary material for: Approach to Mental Health Through a Frequency Modulated Auditory Intervention: A Controlled and Randomized Clinical Trial
Source: J Clin Med. 2025 Jan 6;14(1):288. doi: 10.3390/jcm14010288 (PMC11721829; doi:10.3390/jcm14010288)
Supplement: Supplementary file 1 [file jcm-14-00288-s001.zip]

Archive with 2 entries (2 files):
- jcm-3386423-supplementary/S1. Song list (modified Bérard Method).pdf
- jcm-3386423-supplementary/S2. Original Data.ods
