# Supplementary material for: Approach to Mental Health Through a Frequency Modulated Auditory Intervention: A Controlled and Randomized Clinical Trial
Source: J Clin Med. 2025 Jan 6;14(1):288. doi: 10.3390/jcm14010288 (PMC11721829; doi:10.3390/jcm14010288)
Supplement: Supplementary file 1 [file jcm-14-00288-s001.zip › jcm-3386423-supplementary/S2. Original Data.ods]

## Sheet: DATABASE
Hist Nº	GROUP	INTERV	Nº Ses AI	Audiometry T0																						Audiometry T3m																						Audiometry T6m
				125R	250R	500R	750R	1R	1,5R	2R	3R	4R	6R	8R	125L	250L	500L	750L	1L	1,5L	2L	3L	4L	6L	8L	125R	250R	500R	750R	1R	1,5R	2R	3R	4R	6R	8R	125L	250L	500L	750L	1L	1,5L	2L	3L	4L	6L	8L	125R	250R
1	1	1	0	20	5	5	10	5	10	10	15	20	20	25	15	10	5	5	5	5	10	10	10	15	10	30	15	10	5	5	5	5	5	5	40	35	15	15	10	0	0	10	5	5	0	40	25	20	10
2	2	2	0	20	25	30	35	40	50	55	50	40	50	55	20	20	30	35	40	55	55	50	45	55	50	20	25	25	40	40	45	50	45	35	60	45	15	20	25	30	40	50	50	45	45	55	55	25	30
3	2	2	0	15	10	5	5	5	5	10	15	5	5	10	10	5	0	0	-5	0	-5	-10	-10	5	0	5	10	10	0	-5	-5	0	5	0	5	5	5	10	10	5	-5	5	5	-5	0	5	0	5	10
4	1	1	9	20	15	10	10	10	10	10	15	20	30	30	15	15	0	5	0	10	0	10	15	35	35	10	10	10	10	10	10	10	15	20	25	30	10	10	5	5	0	5	0	15	20	35	35	10	10
5	1	1	0	15	15	15	10	5	-5	5	5	-5	5	20	15	20	5	5	5	-10	5	5	-10	20	15	5	0	0	5	0	-5	-5	-5	-5	10	10	10	5	0	5	0	-5	-10	-10	-5	15	15	10	5
6	1	1	0	20	20	25	35	30	35	30	25	15	25	20	0	5	10	15	10	10	10	0	-5	-5	0	25	20	35	35	30	40	35	25	25	25	25	15	20	20	15	10	15	20	5	5	5	0	20	20
7	2	2	0	20	25	35	25	30	25	30	25	40	35	70	25	25	25	30	30	25	25	30	40	50	65	25	25	25	25	25	15	15	15	50	35	60	30	25	25	25	25	20	20	25	40	40	60	25	25
8	2	2	0	20	15	5	10	0	5	10	10	5	15	15	15	15	10	10	0	10	5	5	0	5	5	15	10	5	-5	0	5	10	5	0	20	20	5	10	0	0	0	10	5	5	0	10	10	10	10
9	2	2	0	15	15	10	10	5	5	5	10	10	20	5	15	20	10	10	5	0	5	15	0	15	15	20	20	10	10	5	5	5	10	10	15	5	10	15	0	5	0	0	5	15	10	15	5	15	5
10	1	2	0	10	10	10	5	0	0	10	-5	10	15	15	5	5	5	0	-5	-5	-5	0	0	0	20	10	5	5	0	-5	-5	10	5	10	10	10	5	5	5	5	0	-5	-5	-5	0	5	10	5	5
11	2	1	0	10	10	5	5	0	-10	-5	15	5	5	15	10	5	5	5	5	10	5	-10	0	0	25	15	5	0	0	0	-5	0	10	0	5	35	20	10	5	5	5	5	5	-5	-5	35	20	15	10
12	2	2	0	15	15	20	25	20	30	25	35	30	40	25	10	5	15	20	20	30	25	25	35	35	25	10	10	15	15	15	25	20	30	30	40	25	5	5	10	10	10	25	25	30	30	40	30	25	30
13	2	1	20	15	5	5	5	10	15	10	5	10	15	15	5	0	0	0	0	10	5	5	0	5	15	20	15	10	10	10	15	10	5	5	35	20	15	15	15	5	5	5	5	5	5	20	10	0	5
14	2	2	0	15	10	5	0	5	0	0	-5	5	5	10	15	10	5	0	0	-5	-5	-5	5	5	15	10	10	0	-5	-5	-10	0	0	-5	5	0	10	10	5	0	-5	-10	-10	-10	10	5	20	10	15
15	2	2	0	25	25	20	25	35	35	35	40	50	40	35	25	25	10	20	25	30	35	35	30	35	40	25	30	25	30	35	35	40	45	50	50	60	20	40	20	25	25	25	35	30	25	35	25	20	15
16	2	1	0	20	20	20	15	10	15	20	25	20	10	25	15	10	5	5	5	15	15	10	5	10	15	10	10	15	10	5	10	15	10	5	10	5	5	5	5	0	0	5	10	10	5	0	10	0	0
17	2	1	18	25	25	5	5	-5	0	0	0	5	45	30	15	10	0	5	0	0	0	5	5	20	20	15	10	0	0	0	0	0	0	0	30	25	15	10	0	0	-5	-5	-5	-5	-5	30	25	5	5
18	2	2	0	20	20	20	20	20	25	20	20	15	25	30	15	20	20	20	20	20	20	15	10	20	25	25	30	25	25	25	30	20	15	10	40	40	15	25	20	15	15	20	20	10	10	25	35	15	15
19	1	1	16	25	25	20	20	15	10	25	10	20	30	40	15	15	10	10	10	10	5	10	20	30	30	25	15	15	15	10	10	20	10	15	20	25	20	20	15	10	10	10	10	5	20	30	25	25	25
20	1	2	0	0	5	15	45	50	40	45	50	45	40	45	20	25	35	55	55	45	40	45	30	50	35	25	25	35	45	45	40	45	45	40	40	40	20	20	25	60	60	45	45	45	35	45	35	25	30
21	2	1	20	10	15	10	5	5	5	10	15	10	15	15	15	15	0	-5	0	5	-5	5	-5	5	10	10	5	5	0	0	-5	0	0	-5	0	10	10	10	5	0	-5	0	-10	0	-5	-10	5	5	5
22	2	1	0	20	15	15	10	10	20	20	20	20	20	20	25	25	10	5	0	10	15	20	25	25	25	5	20	15	10	10	15	10	15	20	30	30	10	10	10	5	0	5	5	15	20	30	25	5	15
23	1	2	0	15	25	25	25	15	10	5	15	10	15	20	15	15	15	15	5	0	10	10	10	15	25	20	15	25	25	20	10	0	10	5	35	25	20	15	15	15	5	0	5	5	10	15	10	15	15
24	1	1	0	15	15	10	10	20	30	35	40	45	75	95	20	15	10	10	5	10	15	20	30	75	80	15	10	10	10	10	15	20	25	40	65	70	5	10	0	0	0	5	5	25	40	70	70	10	15
25	2	1	16	20	20	10	10	10	10	5	10	20	15	15	10	15	15	10	10	15	-5	5	10	10	5	10	5	5	5	5	5	10	5	10	20	10	10	10	10	5	5	5	5	5	5	5	5	15	10
26	1	2	0	10	5	5	5	0	5	20	15	10	55	70	5	5	5	0	5	0	5	10	5	60	70	10	0	10	0	0	10	15	15	15	50	65	10	10	5	5	0	0	10	20	20	55	70	15	10
27	1	1	0	20	10	5	10	15	20	25	40	40	60	55	20	15	15	10	10	10	10	55	65	85	80	20	15	10	10	5	15	10	40	40	45	55	15	20	15	10	15	15	15	55	80	80	75	25	25
28	2	2	0	40	40	50	55	45	35	35	35	35	50	55	10	15	15	15	10	30	40	50	45	45	50	999	999	999	999	999	999	999	999	999	999	999	999	999	999	999	999	999	999	999	999	999	999	999	999
29	1	2	0	15	25	20	5	10	5	-5	0	15	15	15	15	15	10	0	-5	-5	-5	0	5	10	15	999	999	999	999	999	999	999	999	999	999	999	999	999	999	999	999	999	999	999	999	999	999	999	999
30	2	1	0	10	10	15	10	5	5	0	0	10	15	10	0	5	5	0	5	0	-5	-10	-10	10	15	999	999	999	999	999	999	999	999	999	999	999	999	999	999	999	999	999	999	999	999	999	999	999	999
31	1	2	0	20	20	15	5	-5	5	5	5	-5	20	10	15	10	5	5	-5	0	0	-5	-10	10	5	999	999	999	999	999	999	999	999	999	999	999	999	999	999	999	999	999	999	999	999	999	999	999	999
32	2	2	0	30	35	45	50	55	50	60	60	65	100	90	25	20	25	10	15	10	10	15	15	30	40	999	999	999	999	999	999	999	999	999	999	999	999	999	999	999	999	999	999	999	999	999	999	999	999
33	1	1	0	10	15	10	5	0	0	5	0	0	5	0	10	5	10	5	-5	-5	0	-5	-5	-5	5	999	999	999	999	999	999	999	999	999	999	999	999	999	999	999	999	999	999	999	999	999	999	999	999
34	2	2	0	5	5	0	-5	5	5	0	0	50	55	25	5	0	0	-5	-5	0	-5	5	50	35	20	999	999	999	999	999	999	999	999	999	999	999	999	999	999	999	999	999	999	999	999	999	999	999	999
35	1	2	0	5	5	-5	5	5	5	10	5	10	20	10	0	-5	-5	0	5	15	0	-10	5	0	-10	999	999	999	999	999	999	999	999	999	999	999	999	999	999	999	999	999	999	999	999	999	999	999	999
36	1	2	0	15	10	5	10	10	5	5	-5	0	15	20	15	15	5	10	5	-5	0	0	5	5	0	999	999	999	999	999	999	999	999	999	999	999	999	999	999	999	999	999	999	999	999	999	999	999	999
37	2	2	0	10	10	15	15	20	15	5	10	10	10	35	15	15	15	15	15	10	-5	0	5	30	35	999	999	999	999	999	999	999	999	999	999	999	999	999	999	999	999	999	999	999	999	999	999	999	999
38	1	2	0	25	5	35	35	30	25	20	35	40	55	55	25	30	30	30	30	25	15	35	50	60	70	999	999	999	999	999	999	999	999	999	999	999	999	999	999	999	999	999	999	999	999	999	999	999	999
39	1	2	0	15	10	10	15	15	15	20	15	20	35	75	30	30	35	35	35	25	25	15	25	25	30	999	999	999	999	999	999	999	999	999	999	999	999	999	999	999	999	999	999	999	999	999	999	999	999
40	2	1	0	0	0	5	5	5	0	-5	5	10	-5	5	5	0	0	0	0	-5	-5	-5	5	-5	-10	999	999	999	999	999	999	999	999	999	999	999	999	999	999	999	999	999	999	999	999	999	999	999	999
41	2	1	0	25	30	25	30	25	20	10	10	25	25	30	25	25	30	30	30	25	15	25	25	25	25	999	999	999	999	999	999	999	999	999	999	999	999	999	999	999	999	999	999	999	999	999	999	999	999
42	2	1	0	10	10	5	5	5	10	5	10	5	20	30	5	5	5	0	-10	0	0	0	5	20	20	5	0	0	0	0	5	-5	5	0	20	20	5	5	0	-5	-5	0	-5	0	5	5	25	999	999
43	2	2	0	40	30	30	25	15	20	20	20	25	45	45	40	40	30	15	15	15	10	15	20	40	40	25	20	35	30	20	15	10	20	15	25	30	35	25	30	25	20	15	0	15	20	15	10	999	999
44	2	1	0	45	45	40	45	50	40	30	35	40	35	50	45	55	45	45	50	45	30	30	30	35	35	999	999	999	999	999	999	999	999	999	999	999	999	999	999	999	999	999	999	999	999	999	999	999	999
45	1	1	0	10	0	10	15	5	5	15	20	15	25	20	55	75	75	70	65	60	80	70	80	85	80	999	999	999	999	999	999	999	999	999	999	999	999	999	999	999	999	999	999	999	999	999	999	999	999
46	2	1	3	20	10	10	10	10	15	20	20	15	30	30	15	15	10	5	10	10	5	0	5	25	20	999	999	999	999	999	999	999	999	999	999	999	999	999	999	999	999	999	999	999	999	999	999	999	999
47	2	1	0	10	10	20	35	40	45	45	45	60	70	75	10	15	15	30	30	40	40	50	75	75	70	999	999	999	999	999	999	999	999	999	999	999	999	999	999	999	999	999	999	999	999	999	999	999	999
48	2	1	0	35	30	30	25	20	20	5	15	20	35	65	35	35	25	20	10	10	5	20	25	45	70	999	999	999	999	999	999	999	999	999	999	999	999	999	999	999	999	999	999	999	999	999	999	999	999
49	2	1	0	15	25	30	25	10	10	10	15	15	25	40	20	30	30	25	25	10	15	25	30	50	60	999	999	999	999	999	999	999	999	999	999	999	999	999	999	999	999	999	999	999	999	999	999	999	999
50	2	1	0	25	30	25	20	20	15	20	20	20	15	20	25	35	20	10	5	5	5	15	15	5	10	999	999	999	999	999	999	999	999	999	999	999	999	999	999	999	999	999	999	999	999	999	999	999	999
51	2	1	0	15	15	5	0	0	10	0	-5	-5	25	5	10	10	0	-5	5	10	-5	-5	-5	20	10	999	999	999	999	999	999	999	999	999	999	999	999	999	999	999	999	999	999	999	999	999	999	999	999
52	1	1	15	10	10	15	15	15	15	15	20	20	30	30	10	5	5	10	0	5	0	0	-10	5	10	5	5	5	0	-5	5	5	0	10	15	15	5	-5	-5	-5	-5	0	-5	0	-10	10	30	0	5
53	2	1	0	10	15	15	10	15	15	20	20	20	25	25	10	15	10	10	0	5	5	5	5	5	5	10	15	15	10	15	15	20	20	20	35	55	5	5	5	5	5	5	5	10	15	25	20	5	10
54	1	2	0	20	10	10	5	10	5	5	10	20	20	10	25	25	15	10	10	0	-5	10	10	5	0	10	0	5	5	10	0	0	5	5	-5	0	15	5	5	5	5	-5	-10	5	-5	5	0	20	20
55	1	1	0	20	15	10	10	10	10	15	15	15	50	50	15	10	5	5	5	5	10	10	20	50	45	25	20	15	5	5	5	5	5	10	50	55	0	5	5	0	0	0	0	5	20	50	55	20	15
56	2	1	19	25	30	20	15	20	10	10	15	20	20	25	25	20	15	15	15	10	15	20	15	25	25	15	15	15	15	15	10	10	10	10	30	40	15	15	0	0	10	20	20	25	15	50	45	30	25
57	2	2	0	30	30	35	40	35	45	50	35	30	50	30	20	20	20	15	15	25	35	30	25	35	40	15	15	30	35	30	35	35	25	20	35	30	15	15	20	20	20	30	35	30	25	55	55	20	20
58	1	2	0	15	10	5	5	5	10	5	0	5	5	15	20	20	5	5	0	5	0	-5	-5	5	5	20	15	10	0	0	5	0	0	0	0	5	15	15	5	0	-5	-5	-5	-10	-10	5	5	15	5
59	2	1	18	15	10	5	5	5	10	5	10	20	15	5	5	-5	-5	0	-5	0	-5	15	0	15	10	10	5	5	0	0	5	0	0	20	15	5	0	0	-5	0	-5	0	-5	5	5	5	0	20	10
60	2	1	0	20	20	0	0	5	10	15	10	15	10	5	20	10	0	-5	-5	5	0	-5	0	10	20	10	10	10	5	5	5	5	0	0	15	15	5	10	5	0	0	10	5	-10	-5	15	20	15	10
61	1	2	0	10	5	10	10	10	15	20	20	15	15	10	15	15	15	15	10	15	20	20	10	25	10	10	10	5	5	5	15	20	20	15	20	15	15	10	5	5	5	10	15	15	10	5	5	15	10
62	2	1	16	15	20	15	10	20	10	20	10	10	15	30	10	10	5	10	15	10	0	10	-10	30	20	10	10	5	5	15	10	15	5	5	15	15	5	5	5	5	10	10	0	5	-5	5	30	15	15
63	2	2	0	5	10	30	40	40	45	50	45	35	40	30	10	10	30	40	45	45	45	40	40	40	50	10	15	25	40	40	45	50	35	30	45	30	15	20	30	40	45	45	45	45	35	40	40	15	15
64	1	1	16	15	25	35	35	30	35	30	50	65	80	100	10	25	35	35	30	35	35	65	70	90	95	10	25	35	30	30	35	25	50	60	95	90	10	20	35	30	30	35	35	60	65	85	95	20	35
65	2	2	0	15	15	15	10	10	15	15	15	20	50	50	20	15	5	10	5	15	10	15	20	55	55	10	5	5	5	5	10	10	5	10	35	65	15	15	10	10	10	15	15	15	20	35	35	10	10
66	2	2	0	35	35	30	30	20	25	30	25	20	20	15	10	20	10	5	5	10	5	0	0	0	0	30	30	25	20	10	15	15	15	5	5	15	15	25	15	5	5	10	5	5	0	5	10	20	25
67	1	2	0	25	30	25	20	20	10	20	70	60	75	75	45	45	45	50	50	55	80	100	100	100	100	25	25	20	15	15	10	20	55	70	65	65	20	20	25	25	20	20	45	75	75	85	90	25	20
68	2	1	0	10	15	10	10	15	20	20	20	25	25	30	10	15	15	15	20	20	15	20	25	25	30	0	0	5	5	10	0	10	15	10	40	25	20	15	15	15	15	20	15	10	10	35	30	10	15
69	1	2	0	15	15	20	15	15	20	25	35	25	55	55	20	25	20	10	5	10	10	10	10	35	40	10	10	10	10	10	20	30	30	30	50	45	15	10	5	5	5	5	5	10	10	15	20	5	10
70	1	2	0	20	25	25	20	20	10	15	25	25	35	35	5	10	10	15	15	10	5	5	10	25	30	10	15	15	15	10	5	10	15	15	10	10	5	10	5	10	5	0	0	5	5	5	20	15	15
71	2	2	0	20	15	10	10	10	10	15	15	30	20	30	10	5	0	0	0	0	0	5	10	10	10	5	5	5	0	0	5	5	10	15	25	30	0	5	0	-5	-5	5	5	5	10	25	10	0	5
72	2	2	0	30	30	15	10	5	10	10	20	30	35	25	15	15	5	5	0	5	15	10	15	45	15	15	10	0	10	10	10	15	5	20	10	20	5	5	0	5	5	10	15	10	20	35	15	15	10
73	2	1	0	15	10	5	-5	0	-5	-5	-10	-5	20	5	10	10	0	0	0	-5	-10	-10	35	30	25	10	15	5	-5	0	-5	-5	-10	-10	25	5	10	10	5	5	0	-5	-10	-10	25	35	10	15	5
74	1	2	0	30	30	20	20	20	15	15	5	0	20	20	15	15	10	15	20	20	20	15	20	35	15	15	10	10	10	10	0	0	-5	5	10	10	10	10	15	20	25	20	20	15	20	20	10	10	10
75	1	2	0	25	15	15	10	0	5	5	15	15	20	20	10	10	10	5	-5	-5	0	15	15	20	15	999	999	999	999	999	999	999	999	999	999	999	999	999	999	999	999	999	999	999	999	999	999	999	999
76	2	2	0	10	15	10	10	5	5	-5	0	5	20	25	10	15	10	10	10	0	10	5	5	0	15	999	999	999	999	999	999	999	999	999	999	999	999	999	999	999	999	999	999	999	999	999	999	999	999
77	1	2	0	25	25	25	20	15	20	20	25	30	25	25	20	25	20	15	15	20	25	25	30	45	55	999	999	999	999	999	999	999	999	999	999	999	999	999	999	999	999	999	999	999	999	999	999	999	999
78	1	2	0	10	5	10	10	5	5	5	10	20	25	15	0	15	15	10	5	5	5	10	15	15	15	999	999	999	999	999	999	999	999	999	999	999	999	999	999	999	999	999	999	999	999	999	999	999	999
79	1	1	0	10	10	10	10	15	15	10	10	5	0	5	15	20	10	5	15	15	10	10	10	20	5	999	999	999	999	999	999	999	999	999	999	999	999	999	999	999	999	999	999	999	999	999	999	999	999
80	2	2	0	50	40	40	30	25	25	30	40	40	65	60	20	15	5	0	5	5	5	10	15	15	25	999	999	999	999	999	999	999	999	999	999	999	999	999	999	999	999	999	999	999	999	999	999	999	999
81	2	1	0	0	10	0	0	5	5	0	5	5	20	20	5	10	5	5	0	5	5	15	10	15	40	999	999	999	999	999	999	999	999	999	999	999	999	999	999	999	999	999	999	999	999	999	999	999	999
82	2	1	0	10	15	10	15	15	15	15	15	20	25	20	10	15	10	10	15	20	15	20	25	65	40	999	999	999	999	999	999	999	999	999	999	999	999	999	999	999	999	999	999	999	999	999	999	999	999
83	2	2	0	15	15	15	10	5	0	15	10	15	40	35	15	10	10	5	5	10	5	20	25	20	15	999	999	999	999	999	999	999	999	999	999	999	999	999	999	999	999	999	999	999	999	999	999	999	999
84	1	2	0	5	10	10	-5	-5	0	0	-5	5	15	10	5	15	5	0	0	0	0	0	10	20	30	999	999	999	999	999	999	999	999	999	999	999	999	999	999	999	999	999	999	999	999	999	999	999	999
85	2	2	0	25	20	20	15	10	20	25	30	35	50	50	30	25	15	0	0	0	5	10	15	25	45	30	25	25	20	20	30	30	35	35	65	70	15	10	10	5	5	5	5	10	10	40	45	15	15
86	2	2	0	20	15	20	15	15	20	15	25	20	15	15	10	15	10	15	15	20	15	15	20	10	10	10	5	5	5	5	5	5	15	5	35	15	10	5	10	5	5	10	15	15	5	15	20	20	15
87	2	1	18	25	30	20	5	10	10	5	5	-5	10	15	25	30	20	15	10	10	5	5	5	15	15	25	20	15	15	10	10	10	10	15	15	15	10	10	0	0	0	0	0	0	0	5	15	15	10
88	1	2	0	30	30	25	10	20	20	25	15	10	20	20	30	30	25	25	15	20	15	15	15	45	30	20	10	5	5	15	15	20	10	10	20	10	40	25	15	10	20	15	15	20	15	35	30	35	35
89	1	1	18	20	15	10	10	15	15	15	25	30	30	35	5	-5	-10	0	0	0	0	0	15	25	40	5	0	0	5	0	5	10	15	25	25	30	5	5	0	0	0	5	5	5	15	20	35	10	0
90	1	1	0	10	10	5	5	5	5	0	0	5	5	0	10	0	0	-5	-10	-5	-10	-10	-10	-5	-10	0	0	0	-5	-5	-5	-5	-5	5	10	0	-5	5	-5	-5	-5	-5	-10	-10	-10	-5	-10	5	5
91	1	2	0	15	5	0	5	0	0	5	5	10	15	10	20	15	5	-5	0	0	5	5	10	10	10	10	10	5	0	10	0	0	-5	-5	5	20	5	0	0	0	10	0	0	0	0	20	25	10	10
92	1	2	0	5	5	5	-5	-5	-5	0	5	0	10	5	5	0	-5	-10	-10	-5	-5	0	-10	10	25	5	5	0	0	-5	-10	-10	0	-5	5	5	10	10	5	0	-5	-5	5	10	-5	20	30	5	5
93	2	1	15	15	15	15	15	20	30	35	40	50	75	80	5	5	10	15	15	20	35	45	50	70	85	5	5	5	10	10	10	20	25	30	60	80	5	0	0	10	10	15	30	35	40	70	90	10	10
94	2	1	17	35	30	15	20	20	25	25	30	30	40	40	35	35	30	10	15	20	25	25	25	35	45	35	30	25	25	25	25	25	25	25	35	35	30	25	20	25	20	25	25	25	30	45	50	30	25
95	2	1	0	15	20	15	10	5	25	20	25	35	60	60	5	5	0	15	5	5	5	-5	10	10	10	10	10	10	10	10	40	50	55	55	50	50	5	10	10	10	0	0	10	10	10	20	10	10	10
96	2	1	5	30	30	30	35	35	40	45	35	40	55	55	30	30	30	35	20	20	25	30	40	55	55	35	30	25	15	15	20	20	15	20	55	35	25	25	25	20	20	20	20	20	35	65	55	10	10
97	2	1	15	15	10	5	5	5	10	20	15	15	20	45	5	0	0	5	5	-10	-10	0	-10	15	55	0	5	-5	0	0	-10	0	0	-5	5	15	-5	5	-5	0	0	-5	-10	-5	-10	10	20	5	0
98	2	1	6	25	25	25	20	10	10	10	10	10	15	15	25	25	20	15	10	15	15	10	15	15	15	20	20	20	20	10	10	5	10	10	10	20	15	20	20	15	10	15	15	20	20	30	30	15	15
99	2	2	0	15	15	10	5	10	10	10	0	0	15	15	40	35	35	35	45	70	50	50	55	65	60	20	20	10	5	5	5	15	5	-5	25	20	45	55	50	45	50	65	70	65	60	85	75	30	20
100	1	1	0	45	40	40	40	35	45	40	45	40	60	45	15	20	20	10	5	15	25	30	15	30	20	10	15	5	5	5	25	25	20	10	35	20	10	15	15	10	5	25	25	25	10	25	10	-10	10
101	1	1	18	15	15	15	10	10	15	15	20	25	45	35	5	10	0	5	5	10	10	15	25	25	25	5	10	10	5	5	5	10	20	25	50	40	15	15	5	5	5	15	20	30	35	40	50	20	20
102	1	1	11	10	10	15	10	5	10	5	10	10	5	10	15	20	15	5	0	5	10	0	5	20	20	15	10	10	5	5	10	10	5	5	15	15	5	10	5	0	0	0	5	5	5	25	15	20	15
103	2	1	0	30	40	25	25	20	25	20	20	25	30	30	25	30	20	15	15	25	25	20	20	30	15	30	30	20	20	15	30	20	20	25	25	30	20	15	15	15	20	25	25	20	25	30	15	30	30
104	1	2	0	15	10	10	10	0	15	25	30	35	30	45	15	10	10	15	10	20	30	50	55	60	70	10	10	10	10	5	15	20	25	25	45	50	15	10	15	15	10	15	30	45	50	55	75	20	20
105	2	2	0	15	15	20	5	5	5	-5	5	5	5	5	5	10	5	-5	-10	0	-5	5	5	0	-5	15	20	15	0	0	-5	0	0	-5	5	5	10	15	5	0	-5	0	0	10	10	5	0	10	15
106	1	2	0	25	30	15	15	10	15	10	10	10	55	35	30	30	30	25	25	25	15	15	15	55	45	30	30	20	20	20	15	15	20	20	70	50	25	15	10	10	10	15	15	15	10	35	40	20	15
107	2	1	12	25	25	20	15	15	20	20	15	5	15	25	15	20	15	10	10	15	5	10	5	20	20	10	10	0	-5	-5	10	5	5	5	0	0	0	5	0	0	5	5	5	5	-5	0	20	10	25
108	2	2	0	40	45	40	45	45	30	30	30	20	35	55	20	25	25	25	30	30	30	35	30	40	65	40	50	55	55	60	60	60	60	60	55	70	25	50	40	45	45	40	35	30	30	35	50	60	70
109	2	1	17	20	20	25	30	35	35	40	45	45	55	55	25	20	25	30	35	40	40	45	50	65	60	20	20	20	25	30	35	35	40	45	50	45	20	20	20	25	30	40	45	45	45	60	60	15	20
110	2	2	0	10	10	15	10	10	10	0	5	5	5	15	10	10	10	0	0	0	-5	0	0	10	15	15	10	10	5	5	0	0	0	0	5	15	10	10	0	0	0	-5	-10	-5	-5	5	0	15	10
111	1	2	0	20	10	10	15	25	30	30	15	25	25	25	10	10	0	20	25	25	30	10	30	40	40	10	10	10	15	25	25	25	10	25	25	30	15	15	5	10	15	20	25	10	35	35	40	15	15
112	1	1	0	15	15	5	5	5	5	5	5	5	30	30	10	10	0	5	0	5	10	5	10	20	10	15	10	5	0	0	0	0	0	5	30	20	5	5	0	0	0	0	0	-5	5	20	0	5	15
113	1	1	7	15	15	15	5	5	0	5	0	0	5	15	20	20	10	10	0	0	-5	0	10	20	20	5	10	10	5	0	-5	5	0	0	0	5	-5	10	-5	-5	0	-5	-5	0	10	5	5	5	10
114	2	2	0	0	10	25	30	35	40	30	25	20	20	30	15	20	25	30	35	40	35	25	20	15	30	5	15	20	30	35	35	35	25	20	35	35	20	20	25	30	30	40	35	20	15	20	25	15	20
115	1	2	0	10	15	5	5	0	0	0	5	10	15	35	15	10	10	5	5	0	5	0	0	20	30	10	10	5	5	5	0	0	5	15	15	40	5	5	0	-5	0	-5	0	0	0	20	35	5	10
116	2	1	17	25	15	15	10	10	10	15	20	25	10	10	15	10	10	5	15	15	10	10	30	30	20	10	10	10	5	10	10	10	10	20	10	15	10	10	5	5	5	10	10	10	20	25	15	15	15
117	1	2	0	10	10	15	15	20	25	25	20	10	15	15	15	15	15	10	10	5	10	5	5	10	10	10	15	15	10	15	20	25	15	10	15	10	10	10	5	5	5	10	10	5	5	10	30	20	20
118	2	1	14	20	30	20	15	20	35	35	25	40	45	55	25	20	10	5	5	15	10	15	20	15	20	25	25	25	30	35	30	30	25	45	65	75	25	25	15	10	10	10	5	10	15	20	20	20	20
119	1	2	0	10	15	20	15	10	5	10	15	5	25	25	15	15	15	15	5	15	10	10	15	20	30	15	15	15	10	5	5	10	15	0	45	35	5	10	5	5	-5	10	5	5	10	25	30	15	15
120	2	1	0	20	20	20	20	20	25	40	45	55	90	75	15	15	10	5	10	15	30	45	40	65	50	25	20	20	25	25	25	40	50	55	70	65	15	15	10	10	15	20	30	40	40	55	55	20	20
121	2	1	0	25	10	10	5	5	10	10	0	5	20	25	25	25	10	5	0	5	0	10	5	15	15	15	10	10	0	-5	0	5	0	0	20	30	5	5	0	-5	-10	5	0	5	10	15	0	999	999
122	2	2	0	20	20	25	25	15	10	10	5	5	20	20	25	25	20	15	10	5	0	0	-5	35	20	999	999	999	999	999	999	999	999	999	999	999	999	999	999	999	999	999	999	999	999	999	999	999	999
123	2	1	0	30	35	45	40	45	55	75	85	95	100	100	30	35	25	25	25	25	30	40	45	55	25	999	999	999	999	999	999	999	999	999	999	999	999	999	999	999	999	999	999	999	999	999	999	999	999
124	2	1	0	5	5	10	15	15	20	15	25	20	30	30	10	5	15	20	20	25	20	30	25	35	35	999	999	999	999	999	999	999	999	999	999	999	999	999	999	999	999	999	999	999	999	999	999	999	999
125	1	1	20	5	10	15	10	5	10	5	0	5	10	10	5	10	20	20	15	20	15	5	10	15	40	0	5	5	0	-5	5	0	-10	0	-10	0	-10	0	5	5	5	10	0	-10	5	15	10	999	999
126	2	1	0	10	10	15	15	10	10	5	5	5	5	10	15	20	15	10	0	0	0	0	5	10	10	15	15	15	10	10	5	0	-5	-5	20	15	10	15	15	10	5	5	0	-5	-5	25	15	15	20
127	2	2	0	15	20	10	5	0	5	5	15	5	5	15	20	5	5	0	0	0	0	0	-5	-5	10	20	20	10	5	5	5	0	5	0	15	15	20	20	10	10	5	5	0	5	0	5	15	20	15
128	2	1	18	20	20	10	10	0	0	0	0	5	35	20	10	10	5	0	-5	-5	-10	-10	-5	0	-5	15	15	5	0	0	0	-5	-5	-10	10	5	20	10	-5	0	-5	-5	-10	-5	-10	15	0	15	10
129	2	2	0	25	25	25	25	25	20	25	20	20	25	25	15	10	5	10	0	5	-5	-10	-5	0	10	20	15	10	5	0	0	5	0	0	10	10	15	15	10	5	0	5	-5	-10	-5	10	5	30	20
130	1	2	0	25	25	25	5	5	25	5	0	5	5	10	25	20	5	0	0	-5	-10	-5	5	70	55	30	30	25	15	5	20	5	0	-5	30	20	20	25	5	5	-5	0	0	0	0	75	60	25	25
131	2	2	0	15	15	0	0	0	5	15	15	20	40	40	40	35	20	15	10	15	20	30	45	65	65	15	10	0	0	0	10	20	25	25	40	40	30	30	25	15	0	15	20	35	45	55	50	15	15
132	1	2	0	10	10	20	25	15	15	30	70	85	100	85	5	5	15	20	15	25	55	65	70	85	90	15	10	20	25	15	20	30	60	80	100	85	0	5	15	15	5	20	45	55	65	70	80	5	10
133	2	1	0	30	30	25	25	25	25	30	30	35	45	45	20	15	10	10	10	15	10	20	30	30	35	25	25	25	25	25	30	30	30	35	65	40	20	30	30	25	25	25	25	30	35	55	40	25	20
134	2	2	0	40	60	70	60	60	65	70	65	60	90	80	20	25	35	35	30	35	30	30	30	65	60	40	45	75	70	70	60	70	65	60	100	100	15	15	30	30	20	25	25	25	25	45	55	45	55
135	2	2	0	15	15	15	10	15	5	5	5	5	20	15	10	10	10	0	0	0	-5	0	0	20	10	10	10	10	5	10	5	5	5	10	15	20	10	10	10	5	5	0	-5	10	10	20	10	10	5
136	1	2	0	15	20	15	25	25	25	20	15	20	35	40	20	20	20	15	15	5	0	5	15	25	20	20	20	20	15	20	15	15	15	15	15	25	10	10	15	5	10	5	0	0	5	15	10	10	15
137	2	1	0	5	10	15	15	15	10	10	35	30	35	25	15	15	20	20	20	15	15	30	35	25	25	5	10	10	10	10	10	5	40	25	30	30	15	15	10	20	15	15	10	30	15	30	20	15	10
138	2	2	0	20	20	20	15	15	15	15	35	40	25	20	20	15	15	15	25	10	5	25	30	20	20	5	5	5	5	0	5	5	0	30	0	0	5	10	10	5	20	0	5	20	15	0	5	15	10
139	2	2	0	10	5	10	10	10	5	5	5	0	5	10	5	10	10	10	10	10	10	5	10	5	0	0	-5	0	5	0	-5	5	0	-10	10	-5	0	10	5	5	5	5	5	5	-5	-5	0	5	-5
140	2	1	5	30	30	35	40	55	65	55	75	85	100	100	15	10	10	10	15	25	35	45	45	65	60	20	20	20	20	20	40	45	55	65	70	75	15	15	15	15	15	25	35	45	50	55	60	30	25
141	2	2	0	20	25	10	10	15	15	10	10	10	20	30	45	40	25	10	10	10	15	15	20	30	30	999	999	999	999	999	999	999	999	999	999	999	999	999	999	999	999	999	999	999	999	999	999	999	999
142	2	2	0	25	40	35	10	10	10	20	15	25	35	30	15	15	10	5	10	15	5	0	10	10	35	15	20	25	15	10	5	15	15	20	65	50	5	15	15	0	10	10	5	0	10	10	30	999	999
143	2	2	0	15	10	5	5	10	10	15	15	25	30	35	20	15	5	10	10	10	5	15	20	35	50	999	999	999	999	999	999	999	999	999	999	999	999	999	999	999	999	999	999	999	999	999	999	999	999
144	1	2	0	35	25	30	15	10	10	5	0	0	25	35	20	25	10	0	0	5	0	5	15	40	40	999	999	999	999	999	999	999	999	999	999	999	999	999	999	999	999	999	999	999	999	999	999	999	999
145	2	2	0	5	10	5	-5	-5	5	5	-5	-5	10	25	0	5	0	-5	-10	-5	0	-10	0	5	10	999	999	999	999	999	999	999	999	999	999	999	999	999	999	999	999	999	999	999	999	999	999	999	999
146	2	1	0	15	10	15	10	15	5	5	5	0	5	5	5	15	15	5	5	0	0	0	5	5	5	999	999	999	999	999	999	999	999	999	999	999	999	999	999	999	999	999	999	999	999	999	999	999	999
147	1	1	0	20	10	10	10	15	10	15	20	25	20	30	10	10	10	5	10	10	10	10	15	30	20	5	0	0	0	0	0	0	0	0	25	30	10	5	0	0	0	0	0	0	0	5	10	999	999
148	2	1	0	10	10	5	0	-5	5	0	0	15	10	10	5	10	0	-5	-5	0	0	10	5	15	15	999	999	999	999	999	999	999	999	999	999	999	999	999	999	999	999	999	999	999	999	999	999	999	999
149	2	2	0	15	20	25	25	25	20	15	20	20	30	35	20	25	30	35	30	25	25	30	40	65	50	999	999	999	999	999	999	999	999	999	999	999	999	999	999	999	999	999	999	999	999	999	999	999	999
150	2	1	0	15	10	5	10	5	5	5	10	5	25	15	10	5	10	5	5	10	0	10	5	20	20	999	999	999	999	999	999	999	999	999	999	999	999	999	999	999	999	999	999	999	999	999	999	999	999
151	2	1	6	10	10	5	0	0	0	0	-5	-5	0	5	5	10	5	-5	0	0	-10	-5	-10	30	55	10	5	5	-5	5	0	0	-10	-10	0	10	0	5	0	-5	0	0	-10	-5	-10	30	55	10	10
152	1	1	14	10	10	10	5	10	10	5	0	15	10	15	5	5	5	0	-5	5	-5	-5	0	20	10	999	999	999	999	999	999	999	999	999	999	999	999	999	999	999	999	999	999	999	999	999	999	15	20
153	1	2	0	10	5	15	15	15	15	15	20	25	35	25	15	15	15	10	10	10	10	15	25	35	35	10	10	15	15	15	15	5	20	25	35	25	10	15	15	15	10	5	10	25	30	40	35	10	5
154	2	1	4	25	25	15	10	10	10	5	10	5	15	10	15	15	10	5	0	10	0	10	0	5	0	15	15	15	5	0	10	5	5	5	10	5	10	5	0	0	0	5	-5	15	0	0	0	15	15
155	1	1	20	20	15	10	15	25	35	20	50	65	85	75	15	5	5	15	15	25	10	25	80	90	75	15	15	10	15	20	30	25	45	70	90	75	10	10	5	15	20	25	15	30	90	85	75	20	20
156	2	1	0	30	35	40	45	45	40	35	35	40	40	35	15	25	35	40	30	30	35	30	35	45	50	25	30	35	35	35	35	35	30	35	45	40	20	25	35	35	30	30	35	30	40	45	45	30	30
157	2	2	0	10	10	10	10	0	5	5	-5	10	15	5	5	5	10	10	0	5	15	0	0	0	5	10	5	0	-5	-5	5	5	-10	10	25	15	10	10	10	10	0	10	15	0	-5	-5	5	10	10
158	2	2	0	10	15	15	15	15	20	10	10	10	20	15	10	10	5	10	5	10	5	-5	-10	5	0	15	20	20	20	20	20	15	15	30	15	25	15	15	10	10	10	10	5	0	0	15	5	10	15
159	1	2	0	15	30	25	25	20	25	20	40	45	70	80	20	20	20	20	25	30	35	35	45	75	75	30	20	20	10	15	15	20	40	45	70	80	25	30	25	25	20	20	25	35	45	70	80	30	35
160	2	2	0	10	10	5	5	5	-5	5	15	0	35	20	5	5	5	5	-5	0	0	0	0	25	20	15	10	5	5	5	0	0	10	-5	40	15	15	10	5	5	0	0	0	0	10	20	15	5	5
161	1	2	0	10	10	10	10	10	5	10	10	10	25	5	10	0	0	5	10	10	0	10	15	25	30	10	5	5	0	0	-5	0	5	10	15	0	10	5	0	-5	0	5	-5	10	15	15	10	10	10
162	2	2	0	35	25	30	20	15	20	25	35	30	80	85	20	25	20	20	20	30	25	20	25	40	55	30	20	20	20	15	20	25	30	20	70	70	15	15	10	20	20	25	20	20	20	30	45	35	30
163	1	2	0	15	0	10	15	10	5	0	5	5	15	35	5	5	5	10	15	10	10	0	5	20	40	10	5	10	10	10	0	-5	5	0	15	40	15	10	10	15	20	15	15	5	10	25	45	15	10
164	1	1	16	20	20	25	35	35	60	75	80	85	75	80	15	15	20	25	35	70	80	95	95	90	85	10	10	15	20	20	50	65	70	70	70	75	5	5	5	10	15	65	70	90	85	90	80	20	20
165	2	1	0	25	30	25	15	15	10	10	10	5	15	35	15	25	20	10	10	0	0	5	10	20	20	20	20	15	10	10	5	0	5	5	15	10	5	5	5	-5	10	-5	-5	0	15	15	20	20	15
166	2	2	0	20	15	15	10	10	10	5	5	5	20	15	10	10	15	15	10	5	5	5	5	5	15	25	15	10	10	10	15	10	10	10	20	20	15	15	20	15	10	5	5	5	0	25	20	20	15
167	1	2	0	10	10	10	15	15	0	0	5	25	25	50	-5	5	0	0	5	0	-10	10	15	25	30	10	15	5	15	15	0	-5	5	20	25	35	-5	10	-5	5	5	-5	-10	5	5	25	15	20	20
168	2	2	0	20	25	30	15	10	10	15	20	15	25	25	20	25	15	10	5	10	10	15	15	35	45	35	30	25	15	5	10	15	15	15	55	35	20	25	15	5	5	5	5	5	5	65	40	15	25
169	1	1	15	15	15	20	20	20	20	25	20	25	70	45	15	20	20	25	20	15	15	25	20	45	40	20	25	20	20	20	20	20	25	25	40	45	15	20	20	20	20	15	20	30	30	40	35	20	20
170	1	1	16	20	15	20	25	25	20	25	40	45	50	50	15	15	20	30	30	35	40	45	45	55	60	15	15	20	20	20	20	15	20	25	55	50	10	10	20	25	25	20	20	20	30	45	40	15	10
171	2	1	0	15	15	15	10	10	10	20	10	5	15	10	35	30	20	15	15	35	40	30	30	25	25	999	999	999	999	999	999	999	999	999	999	999	999	999	999	999	999	999	999	999	999	999	999	999	999
172	1	1	0	25	25	15	20	20	30	15	25	25	40	55	25	20	10	15	10	5	10	30	35	40	55	999	999	999	999	999	999	999	999	999	999	999	999	999	999	999	999	999	999	999	999	999	999	999	999
173	2	2	0	25	30	20	10	5	20	25	15	10	20	20	20	20	10	5	0	30	30	25	25	5	0	999	999	999	999	999	999	999	999	999	999	999	999	999	999	999	999	999	999	999	999	999	999	999	999
174	2	1	0	15	20	20	15	5	5	5	15	10	20	25	15	20	15	15	0	10	10	20	15	5	15	10	15	10	10	0	5	10	10	10	5	5	5	15	10	10	0	10	10	10	10	10	35	999	999
175	1	1	0	0	5	5	5	5	10	15	20	10	15	20	5	0	0	0	-5	10	15	20	20	15	25	10	10	0	0	0	5	10	15	0	5	5	5	5	0	0	-5	10	10	10	10	15	0	999	999
176	2	2	0	10	10	5	5	5	10	15	15	15	25	15	5	10	5	0	0	5	0	0	0	20	5	5	5	5	0	0	5	15	15	15	30	30	15	15	5	5	-5	5	-5	5	10	15	25	999	999
177	2	2	0	20	25	30	30	25	25	25	35	60	75	65	15	15	15	15	15	35	35	50	60	60	65	999	999	999	999	999	999	999	999	999	999	999	999	999	999	999	999	999	999	999	999	999	999	999	999
178	1	2	0	25	15	20	10	5	5	10	15	15	30	25	25	25	15	10	5	5	5	5	-5	35	35	30	25	25	15	0	5	10	15	15	25	20	20	25	20	15	5	0	5	5	0	15	25	20	25
179	1	2	0	15	25	20	15	15	10	5	5	5	30	30	15	20	20	20	15	10	5	10	10	25	15	15	15	15	15	15	15	15	10	20	25	30	10	15	20	20	10	5	-5	10	20	20	15	20	10
180	1	2	0	20	15	15	10	5	0	-5	5	10	20	25	10	5	0	0	5	0	-5	5	5	5	10	15	5	5	0	5	-5	-5	5	10	20	10	5	10	5	0	0	0	-10	10	0	10	25	25	30
181	2	1	0	15	10	5	-5	-5	-5	10	5	5	15	35	10	5	-5	-5	-10	0	5	5	5	25	30	5	0	5	-5	-5	0	5	0	5	10	25	20	15	5	0	-5	5	5	5	5	20	25	15	15
182	1	1	0	10	5	5	5	5	5	10	10	15	25	15	5	0	0	0	0	5	5	10	30	25	10	10	5	5	10	10	10	5	5	15	10	10	10	5	5	0	0	0	5	10	30	30	10	20	15
183	2	2	0	15	15	15	10	5	20	15	5	5	25	20	10	10	15	15	10	20	25	15	5	10	15	15	10	15	10	0	10	15	5	0	20	10	15	15	15	15	10	20	20	10	5	5	20	10	10
184	2	2	0	20	20	15	5	5	10	5	5	0	25	20	30	25	20	15	10	5	0	0	5	20	10	10	10	15	10	10	10	5	5	15	15	10	15	15	15	10	5	10	5	5	10	20	15	15	15
185	2	1	16	15	10	10	0	-10	-5	-5	0	-10	20	10	10	10	5	0	0	5	0	-5	-10	50	10	15	10	10	10	0	0	-10	-5	-10	5	5	10	15	15	5	0	5	-5	-10	-10	10	30	15	10
186	1	1	15	0	0	0	0	0	10	5	30	20	20	15	-5	-5	-10	0	0	5	5	35	40	40	45	15	0	0	0	0	5	0	25	20	20	5	-10	-10	0	0	5	5	5	35	35	40	25	20	15
187	2	1	20	15	10	10	10	10	20	15	5	-5	30	10	5	5	5	-5	5	5	10	0	20	5	15	25	25	15	10	5	10	5	0	-10	35	15	10	15	5	-5	5	0	5	5	10	5	10	20	10
188	2	2	0	10	10	10	5	0	5	25	50	60	55	45	10	10	0	5	0	15	40	60	60	70	45	10	10	5	5	-5	0	25	45	50	50	40	10	5	-5	0	-5	10	35	55	55	60	45	10	20
189	1	1	7	20	20	10	0	5	0	0	0	-5	15	20	15	20	10	5	-5	10	10	15	15	25	15	25	20	10	0	0	0	5	0	-5	25	20	10	0	-5	-5	-5	10	10	5	-5	15	5	999	999
190	1	2	0	5	0	0	5	10	10	5	50	60	50	45	-5	0	0	0	0	0	-5	35	40	25	10	999	999	999	999	999	999	999	999	999	999	999	999	999	999	999	999	999	999	999	999	999	999	999	999
191	2	1	7	5	0	0	0	0	-5	5	15	10	15	25	0	-5	-5	-5	-5	0	5	10	0	15	15	999	999	999	999	999	999	999	999	999	999	999	999	999	999	999	999	999	999	999	999	999	999	999	999
192	2	1	15	15	5	10	10	10	10	5	10	20	20	10	15	15	20	20	20	25	25	30	30	40	25	20	5	5	5	5	10	0	5	20	20	10	25	15	15	15	15	10	20	20	20	40	30	25	15
193	2	2	0	20	15	15	5	0	5	0	10	5	20	10	10	15	10	-5	0	-5	0	0	5	15	5	20	20	15	10	5	10	10	5	0	20	15	10	15	10	5	10	10	5	5	5	10	15	35	35
194	2	2	0	70	75	75	85	80	75	70	75	75	100	85	20	25	25	25	25	15	20	20	15	30	45	65	85	80	85	80	70	70	80	70	85	75	35	40	35	35	30	35	25	25	25	35	50	65	80
195	1	1	0	25	20	20	20	15	10	0	10	40	20	25	0	15	15	15	10	0	0	5	5	10	5	10	15	15	10	10	5	0	5	45	15	15	5	10	15	20	10	0	0	10	5	15	20	15	20
196	2	2	0	10	10	15	15	10	-5	10	15	20	25	20	10	10	15	15	10	10	15	15	25	35	65	10	15	20	20	15	5	10	15	20	15	25	20	15	25	30	15	5	20	20	25	30	60	999	999
197	2	1	14	10	15	25	35	45	60	60	65	65	70	80	15	20	25	40	45	55	55	65	65	75	75	15	25	40	45	50	65	60	60	70	70	90	15	20	30	40	45	60	60	70	65	80	100	25	20
198	1	1	20	20	20	15	15	15	10	10	10	5	20	20	25	20	20	15	10	5	5	0	5	10	15	10	10	10	5	5	5	0	10	5	10	5	10	10	10	5	5	5	5	0	5	5	10	30	20
199	2	1	0	25	20	10	5	5	5	5	-5	5	25	15	10	5	0	0	-5	0	0	10	5	35	5	15	10	5	0	0	5	0	-5	5	10	10	10	10	5	5	0	5	0	10	10	15	0	25	10
200	1	2	0	15	25	30	25	20	20	20	20	20	30	30	15	20	20	20	20	20	15	20	15	30	30	15	15	35	30	30	30	25	25	25	35	30	15	15	15	15	15	20	10	15	15	20	20	999	999
201	2	2	0	25	25	15	10	5	5	0	5	0	35	5	10	15	10	0	0	10	0	-5	-10	0	0	25	30	30	15	10	10	0	5	0	20	20	10	20	25	10	5	10	-5	5	-10	10	0	15	25
202	2	1	11	10	10	10	5	10	5	5	0	-5	25	20	15	15	15	10	10	5	5	0	5	10	30	10	10	5	5	0	0	0	0	0	20	15	5	5	5	5	5	5	0	0	0	15	30	15	10
203	2	1	17	30	25	25	25	15	15	30	35	30	30	35	25	20	15	15	15	15	20	30	40	45	45	25	15	20	15	15	15	25	30	25	40	40	20	10	15	10	10	15	20	25	40	40	45	40	25
204	2	1	15	25	20	15	5	5	5	5	-5	5	30	35	20	15	5	0	0	0	5	0	0	15	15	15	15	10	5	5	5	0	0	5	35	30	10	10	5	0	0	5	5	5	5	15	25	25	25
205	1	2	0	20	15	10	5	5	10	5	10	10	15	65	15	15	5	5	5	5	15	15	20	65	70	10	10	5	5	5	5	5	10	5	15	55	5	5	5	5	10	15	20	25	25	45	60	10	10
206	2	1	0	20	20	35	25	15	15	20	25	30	45	50	35	30	30	20	10	15	10	25	20	35	30	15	15	30	20	15	15	15	20	30	35	35	25	25	25	15	10	15	5	15	20	30	35	20	30
207	1	2	0	10	0	10	15	10	20	10	20	20	15	10	10	5	15	20	10	15	15	35	40	40	35	15	5	15	15	5	15	10	15	15	15	15	-5	5	10	10	5	5	5	25	30	30	40	15	0
208	1	2	0	10	10	5	5	5	10	10	10	15	15	10	10	15	10	0	0	15	10	20	20	5	5	5	5	0	5	5	10	15	10	20	10	5	10	20	10	5	5	15	20	25	30	10	10	15	10
209	2	1	18	30	25	25	30	35	50	50	55	75	65	70	15	20	15	15	10	15	5	10	10	50	40	30	25	25	25	30	45	50	60	70	95	85	20	20	20	10	10	20	15	25	20	30	25	30	25
210	2	1	13	35	30	25	20	15	10	15	20	10	40	35	25	25	20	15	15	15	15	15	20	30	20	40	40	40	45	40	35	35	30	30	40	30	30	30	25	20	20	15	15	15	15	25	10	45	45
211	2	1	20	30	30	30	25	25	15	10	5	15	30	20	20	20	25	25	25	20	15	5	10	10	10	20	30	25	25	25	20	10	5	15	15	15	25	35	35	30	30	20	15	5	5	25	35	35	30
212	2	2	0	20	20	15	5	5	15	15	15	15	30	25	15	15	5	0	-5	10	5	10	10	25	25	5	5	5	5	5	15	10	5	10	10	20	5	5	0	0	-5	5	-10	-5	0	10	15	999	999
213	1	1	0	10	15	10	10	5	10	5	10	20	15	10	5	5	5	5	5	5	0	10	15	25	45	10	10	5	5	0	10	0	5	20	15	10	10	10	10	5	5	5	0	10	10	25	35	10	5
214	2	2	0	25	15	10	10	10	10	10	0	20	30	20	20	15	10	10	5	0	5	5	10	50	20	15	10	10	10	5	5	10	10	15	30	30	10	10	10	10	10	15	30	20	30	40	45	25	30
215	2	1	17	15	20	15	10	15	15	15	25	25	35	40	0	10	5	0	0	15	20	25	20	20	25	20	15	10	5	10	15	15	20	20	20	25	15	10	10	10	5	15	20	25	20	30	45	30	35
216	2	1	6	5	5	5	5	5	0	0	0	-5	0	10	15	10	0	0	0	5	0	-5	-5	5	10	5	0	0	0	0	0	0	-5	-5	-5	0	10	5	0	0	0	0	0	-10	-10	10	5	999	999
217	2	1	0	15	10	5	0	-5	-5	-5	5	50	20	10	15	5	0	0	-5	-10	-10	-10	15	15	35	5	0	0	0	-5	-5	-5	0	40	5	-5	5	-5	-5	-5	-10	-10	-10	-5	35	5	10	999	999
218	1	2	0	10	20	15	10	5	5	-10	-5	0	10	5	0	5	0	5	5	-5	-10	5	5	5	20	999	999	999	999	999	999	999	999	999	999	999	999	999	999	999	999	999	999	999	999	999	999	25	15
219	2	1	20	10	10	15	10	10	5	10	15	15	15	25	5	5	0	5	5	10	10	30	25	10	25	10	10	0	5	5	10	10	10	5	15	25	5	0	5	0	5	10	10	35	20	20	35	25	25
220	2	2	0	40	35	35	25	30	15	10	10	10	40	25	25	25	20	15	15	15	10	5	15	15	10	25	25	25	20	20	10	10	10	10	20	20	25	25	25	20	20	20	15	20	20	15	15	30	25
221	1	2	0	10	15	15	15	10	10	5	10	10	15	35	10	5	5	5	5	0	0	0	0	5	5	10	10	10	5	5	15	5	5	5	15	20	5	5	5	5	0	-5	0	5	5	10	10	10	15
222	2	2	0	0	0	0	-5	0	5	10	5	10	5	0	5	5	5	5	0	10	5	5	0	5	0	5	-5	-5	-5	0	5	5	5	5	5	0	20	15	10	15	10	20	10	15	5	15	15	10	15
223	2	2	0	10	15	5	0	0	5	0	0	0	20	20	10	10	5	0	-5	0	5	5	15	15	20	10	10	0	0	0	0	0	0	5	15	10	15	10	5	0	0	0	-5	-5	20	10	15	10	20
224	2	2	0	15	10	5	5	10	10	5	55	50	40	45	15	10	5	0	5	5	10	50	50	45	45	15	5	5	0	5	0	-5	50	50	40	40	10	5	0	0	5	0	10	40	40	55	55	20	20
225	2	1	0	45	45	30	25	15	15	25	30	25	30	20	30	30	25	15	10	10	15	15	10	25	30	25	30	30	20	15	15	25	25	20	25	30	25	30	25	15	10	10	20	25	10	20	25	45	35
226	2	1	15	20	20	15	10	10	15	15	10	15	10	5	10	10	10	5	0	0	0	-5	-10	-5	15	15	15	15	10	10	10	15	10	10	20	10	20	25	15	10	15	10	10	10	0	30	15	25	30
227	2	2	0	15	20	15	10	5	10	10	5	10	15	15	20	25	15	15	5	10	0	0	0	30	5	10	10	10	10	0	10	5	-5	0	20	20	10	10	10	5	0	5	-5	0	0	20	20	999	999
228	2	1	2	20	15	20	15	10	5	-5	0	5	5	-5	10	10	5	10	5	0	5	15	10	20	20	15	15	15	15	10	5	0	-5	-5	40	20	5	5	5	5	5	5	10	20	15	35	35	999	999
229	2	2	0	30	35	30	25	30	30	30	30	30	55	60	35	35	35	40	45	35	35	40	55	70	80	25	25	15	15	20	20	25	30	30	55	80	25	30	25	35	40	30	40	50	60	70	90	999	999
230	1	1	0	10	0	5	5	5	5	5	20	15	25	20	15	10	10	5	10	20	5	10	10	10	10	5	5	5	0	0	0	5	25	5	20	15	5	5	5	5	0	15	-5	0	0	10	20	999	999
231	1	2	0	25	15	15	10	5	10	10	10	20	15	20	25	30	15	15	20	30	25	15	10	25	35	999	999	999	999	999	999	999	999	999	999	999	999	999	999	999	999	999	999	999	999	999	999	999	999
232	2	1	0	10	10	10	5	5	10	20	20	20	20	20	10	15	10	5	0	5	10	15	20	20	20	20	20	20	15	15	10	20	20	20	15	20	20	25	25	15	10	15	20	25	25	25	20	999	999
233	2	2	0	20	20	10	5	5	10	5	10	15	15	20	10	15	10	5	5	5	0	5	5	20	15	25	25	10	10	10	10	10	10	5	15	15	15	15	10	5	5	10	5	10	10	10	15	15	15
[truncated: 2 more columns]

## Sheet: CODIFICATION
VAR	Name of Variable	Type of Variable	Codification	Meaning	Missing data coding	Obtaining / Calculation
Hist Nº	History number	Qualitative and nominal	Numeric			data sheet
GROUP	Group according to emotional state	Qualitative dichotomous	1	Emotional wellbeing	9	data sheet
			2	Anxiety and/or Depression	9
INTERV	Auditory Intervention	Qualitative dichotomous	1	With Auditory Intervention	9	data sheet
			2	No Intervention	9
Nº Ses AI	Number of Sessions - Auditory Intervention	Discrete qualitative	0 - 20	Number of Auditory Intervention Sessions received	99	data sheet
Audiometry	Audiometry - Air Conduction	Qualitative nominal	T0	First assessment		data sheet
			T3m	Assessment after 3 months
			T6m	Assessment after 6 months
125R	125 Hz Right Ear	Quantitative Discrete	(-10) - (100)	Hearing threshold in dB for this frequency	999	data sheet
250R	250 Hz Right Ear
500R	500 Hz Right Ear
750R	750 Hz Right Ear
1R	1 kHz Right Ear
1,5R	1,5 kHz Right Ear
2R	2 kHz Right Ear
3R	3 kHz Right Ear
4R	4 kHz Right Ear
6R	6 kHz Right Ear
8R	8 kHz Right Ear
125L	125 Hz Left Ear
250L	250 Hz Left Ear
500L	500 Hz Left Ear
750L	750 Hz Left Ear
1L	1 kHz Left Ear
1,5L	1,5 kHz Left Ear
2L	2 kHz Left Ear
3L	3 kHz Left Ear
4L	4 kHz Left Ear
6L	6 kHz Left Ear
8L	8 kHz Left Ear
GADS	Goldberg Anxiety and Depression Scale	Qualitative nominal	T0	First assessment		data sheet
			T3m	Assessment after 3 months
			T6m	Assessment after 6 months
1	Have you felt keyed up, on edge?	Qualitative dichotomous	0	NO	9	data sheet
			1	YES
2	Have you been worrying a lot?	Qualitative dichotomous	0	NO	9	data sheet
			1	YES
3	Have you been irritable?	Qualitative dichotomous	0	NO	9	data sheet
			1	YES
4	Have you had difficulty relaxing?	Qualitative dichotomous	0	NO	9	data sheet
			1	YES
5	Have you been sleeping poorly?	Qualitative dichotomous	0	NO	9	data sheet
			1	YES
6	Have you had headaches or neckaches?	Qualitative dichotomous	0	NO	9	data sheet
			1	YES
7	Have you had any of the following: trembling, tingling, dizzy…?	Qualitative dichotomous	0	NO	9	data sheet
			1	YES
8	Have you been worried about your health?	Qualitative dichotomous	0	NO	9	data sheet
			1	YES
9	Have you had difficulty falling asleep?	Qualitative dichotomous	0	NO	9	data sheet
			1	YES
10	Have you had low energy?	Qualitative dichotomous	0	NO	9	data sheet
			1	YES
11	Have you had loss of interests?	Qualitative dichotomous	0	NO	9	data sheet
			1	YES
12	Have you lost confidence in yourself?	Qualitative dichotomous	0	NO	9	data sheet
			1	YES
13	Have you felt hopeless?	Qualitative dichotomous	0	NO	9	data sheet
			1	YES
14	Have you had difficulty concentrating?	Qualitative dichotomous	0	NO	9	data sheet
			1	YES
15	Have you lost weight (due to poor appetite)?	Qualitative dichotomous	0	NO	9	data sheet
			1	YES
16	Have you been waking early?	Qualitative dichotomous	0	NO	9	data sheet
			1	YES
17	Have you felt slowed up?	Qualitative dichotomous	0	NO	9	data sheet
			1	YES
18	Have you tended to feel worse in the mornings?	Qualitative dichotomous	0	NO	9	data sheet
			1	YES
HAS	Hamilton Anxiety Scale	Qualitative nominal	T0	First assessment		data sheet
			T3m	Assessment after 3 months
			T6m	Assessment after 6 months
1	Anxious mood	Qualitative ordinal	0 - 4	Likert scale	9	data sheet
2	Tension
3	Fears
4	Insomnia
5	Intellectual
6	Depressed mood
7	Somatic (muscular)
8	Somatic (sensory)
9	Cardiovascular symptoms
10	Respiratory symptoms
11	Gastrointestinal symptoms
12	Genitourinary symptoms
13	Autonomic symptoms
14	Behaviour at interview
Apsiq	Psychic Anxiety	Quantitative Discrete	0 - 24	Score on the Subscale of Psychic Anxiety	54	Summation (VAR 1-6)
Asom	Somatic Anxiety	Quantitative Discrete	0-32	Score on the Subscale of Somatic Anxiety	72	Summation (VAR 7-14)
Total	Total Anxiety	Quantitative Discrete	0-56	Total score on the Hamilton Anxiety Scale	126	Summation (VAR 1-14)
HAM-D	Hamilton Depression Rating Scale	Qualitative nominal	T0	First assessment		data sheet
			T3m	Assessment after 3 months
			T6m	Assessment after 6 months
1	Depressed mood	Qualitative ordinal	0 - 4	Escala Likert	9	data sheet
2	Feelings of guilt		0 - 4
3	Suicide		0 - 4
4	Initial insomnia		0 - 2
5	Insomnia during the night		0 - 2
6	Delayed insomnia		0 - 2
7	Work and interests		0 - 4
8	Retardation		0 - 4
9	Agitation		0 - 4
10	Psychiatric anxiety		0 - 4
11	Somatic anxiety		0 - 4
12	Gastrointestinal somatic symptoms		0 - 2
13	General somatic symptoms		0 - 2
14	Genital symptoms		0 - 2
15	Hypochondriasis		0 - 4
16	Weight loss		0 - 2
17	Insight		0 - 2
Sociodemographic Data and Personal History
Sex	Sex	Qualitative dichotomous	1	Female	9	data sheet
			2	Male
Age	Age	Quantitative Discrete	18 - 65	years	99	data sheet
National	Nationality	Qualitative and nominal	1	Spanish	9	data sheet
			2	Romanian
			3	Argentinian
			4	Peruvian
			5	Equatorial Guinean
			6	Colombian
Studies	Completed studies	Qualitative and nominal	0	None	9	data sheet
			1	Basic elementary studies
			2	High school studies
			3	Professional training
			4	University studies
Profes	Employment situation	Qualitative and nominal	0	Unemployed	9	data sheet
			1	Self-employed worker
			2	Employed worker
			3	Retired
			4	Jubilado
Noise	Exposure to noise	Qualitative and nominal	0	NO	9	data sheet
			1	Yes, currently
			2	Yes, only in the past
Protecc	Use of hearing protectors	Qualitative and nominal	0	NO	9	data sheet
			1	Yes, partially
			2	Yes, always
FH Depr	Family History of Depression	Qualitative dichotomous	0	NO	9	data sheet
			1	Yes
FH Deafn	Family History of Deafness	Qualitative dichotomous	0	NO	9	data sheet
			1	Yes
Dom. Lat	Dominant laterality	Qualitative dichotomous	1	Right	9	data sheet
			2	Left
PH Pain	Personal history of Pain	Qualitative nominal	0	NO	9	data sheet
			1	Yes, currently
			2	Yes, only in the past
PH Immun	Personal history of Immunological disease	Qualitative nominal	0	NO	9	data sheet
			1	Yes, currently
			2	Yes, only in the past
PH Otolog	Personal history of otological disease	Qualitative nominal	0	NO	9	data sheet
			1	Yes, currently
			2	Yes, only in the past
PH Ment	Personal history of Mental disease	Qualitative nominal	0	NO	9	data sheet
			1	Yes, currently
			2	Yes, only in the past
			3	Yes, currently + in the past
Ans Treat	Anxiolytic treatment	Qualitative nominal	0	NO	9	data sheet
			1	Yes, currently
			2	Yes, only in the past
Antidepr T	Antidrepressant treatment	Qualitative nominal	0	NO	9	data sheet
			1	Yes, currently
			2	Yes, only in the past
Analg	Analgesic treatment	Qualitative nominal	0	NO	9	data sheet
			1	Yes, currently
			2	Yes, only in the past
Imm Treat	Immunological treatment	Qualitative nominal	0	NO	9	data sheet
			1	Yes, currently
			2	Yes, only in the past
Psyc Treat	Psychological treatment	Qualitative nominal	0	NO	9	data sheet
			1	Yes, currently
			2	Yes, only in the past
T music	Taste in music	Qualitative nominal	0	NO	9	data sheet
			1	Yes and he/she listen to it regularly
			2	Yes but he/she doesn´t listen to it regularly
